# Supplementary material for: Exploring the Dimensions of Pre-Clinical Research: 3D Cultures as an Investigative Model of Cardiac Fibrosis in Chagas Disease
Source: Biomedicines. 2024 Jun 25;12(7):1410. doi: 10.3390/biomedicines12071410 (PMC11274318; doi:10.3390/biomedicines12071410)
Supplement: Supplementary file 1 [file biomedicines-12-01410-s001.zip]

Archive with 1 entries (1 files):
- biomedicines-2897240-supplementary.mp4
